# Supplementary material for: A Multilocus Integrative Framework to Reassess Species Boundaries Within the Cystoseira Sensu Stricto Complex (Fucales, Phaeophyceae)
Source: Plants (Basel). 2026 Jul 22;15(14):2237. doi: 10.3390/plants15142237 (PMC13415215; doi:10.3390/plants15142237)
Supplement: Supplementary file 1 [file plants-15-02237-s001.zip]

Archive with 9 entries (7 files):
- plants-4400197-supplementary/
- plants-4400197-supplementary/Supplementary_rev/
- plants-4400197-supplementary/Supplementary_rev/Fig S1 rev.jpg
- plants-4400197-supplementary/Supplementary_rev/Fig S2.jpg
- plants-4400197-supplementary/Supplementary_rev/File S1 S2 S3.pdf
- plants-4400197-supplementary/Supplementary_rev/Supplementary Figures Captions.pdf
- plants-4400197-supplementary/Supplementary_rev/Table S1.pdf
- plants-4400197-supplementary/Supplementary_rev/Table S2.pdf
- plants-4400197-supplementary/Supplementary_rev/Table S3.pdf
